# Supplementary material for: A set of highly informative rat simple sequence length polymorphism (SSLP) markers and genetically defined rat strains
Source: BMC Genet. 2006 Apr 4;7:19. doi: 10.1186/1471-2156-7-19 (PMC1475628; doi:10.1186/1471-2156-7-19)
Supplement: Additional File 1 — supplementary table 1Information on 384 SSLP markers selected in this study. [file 1471-2156-7-19-S1.xls]

## Sheet: SupTab1
Supplementary Table 1 Information on 384 SSLP markers selected in this study
SSLP_SYMBOL	FORWARD_SEQ	REVERSE_SEQ	PCR	UCSC (version 3.1)	Ensembl (RGCS3.4)	SHRSP_X_BN	RH_map.2.2	FHH_X_ACI	RH	Oxford Genetic	EXPECTED_SIZE
D1Rat5	CTCCCTTCCTCCTAACCCC	TGGAAATCCACTGAGAGGTCTT		10818664	10818666	11.49	29.3		29.3		162
D1Rat20	GTTCGGAGGACAAACCAGAA	GGCCCTCACACTGTCTTCTT		48780633	48777690	27.2	356.8	30.3199	355.9	40.2	166
D1Rat338	ACATGCATTCATGCCTGTGT	GAAACAGGATGTGCCCACTT		83201841	83123794			42.2599			167
D1Rat410	AGTGTCTTGTTCCGCGAGTC	ACCCTGCGTGGTGCTTCTAG		87703228	87625119	43.4499	517.4				149
D1Rat27	GGGCAAGCAAAGTACATGGT	TCTCTCCAGCTGCAGGATTT		90360150	90282041	44.5299	576.5	48.9499	578.1	48.5	156
D1Rat214	GATTTTCAATCTTTTAGCAAGCA	TTTCAGTGACAACCAGGCTG	failed	100112674	100034565		601.9	51.1299	604.2		100
D1Rat30	AATTTCTGTCCCACATTTCCC	TTCCAGGGACAAGCTACCTG		100618090	100540030	51.4199	607.8		605.1		238
D1Rat320	CTCCACATGCACAGGCATAT	CTCCTAAAGGTCCCATTGCA		119615026	119536685			56.63			203
D1Rat270	AAACACTCTGTGGGCAAAGG	GGCAATTTGCAAGATGACCT		130368328	130290074	65.4299					236
D1Mgh19	TGTGCTGTTCATAACCCCAA	TGGTGGAGACAGAGATGCTG		155468397	155389993	68.3	773.8		777.9	84.8	225
D1Rat231	TTTGTGTAATATGGAAAAATGTGC	GTTCAGCCCGTGTGGTGA		155958725	155880321	76.2299	786.3		786.8		206
D1Rat49	CCAGGTCCTAAACTGGCTTG	CCCTCATGGCATGCTTTTTA		157576289	157497945	77.8599	824.4	70.99	825	86.4	176
D1Rat277	TCTGGTCTTTACATGTATGTGCA	TTCACATCAGTTTTGGCCAC		164970572	164875097	81.26					211
D1Mit4	CAGTCAGAACAATGGTGCTCA	AAAGAAAGATGAAGTGCACGC		-	-		851.4		852.2	90.7	213
D1Rat278	TGTATAGTCATCCCCCGACC	CACTGTGACACAAACAGGCC		169041351	168930690	83.4799	866.6				138
D1Rat55	ATACATCCCCAGCCAACTTG	TCATGTGGAAGATCAAGCCA		170609775	170489843	83.52	853.2	80.0199	854	91.3	142
D1Rat221	GATGAGGAGTCTGGCTGAGG	AGCCATGTGGAATGAGTTCC		-	175274902	85.72	1147.4	81.06	1148.3		236
D1Rat60	CCAGTAAGGCCACAACCCT	TAGCCAGATGGCTCAGTGTG	failed	175615927	175476735	86.8799	1154	81.06			344
D1Rat237	CCTATACCCCTATGGCTCACTG	CTGGCCCTTCACAAGGTCTA		175769389	175630145	86.8799	1156.5	81.06		93.4	127
D1Rat149	ACAACCAAGAAGTGGGATGC	AAAGGCTGGATTCCCAGTTT		176674205	176534961	86.8799	1144.8	82.16	1146.9	92.5	212
D1Arb29	ATGACCCACAGGTTGAGAATGG	ACAGCCATCACAGCCAGTAAGC		180519315	180379402	89.16	937.1	84.4	938.3		140
D1Rat290	GGTCTCACTTCAGGGAGCAG	GGCTGAGTTTTTCTCTGACACTG		195255743	195105753	99.2499					206
D1Rat208	CACAAATTGGCTTGGTTTTC	TTCGTTCTTTGTTTGCTTGC		196077899	195927909	99.2799	1023.8	91.06	1025.2	101.4	217
D1Rat159	CAGCTTCCGGCCAATAGTAT	TGAAGACATGGGTAAATGTTGG		198942410	198792420	101.47	1049.2	93.28	1050.6	103.7	200
D1Rat70	GACTGATCTCTGCCCTCCAC	GGAAGCCCCAGTATCCTCTC		205194400	205041048	106.09	1110	96.59	1111.4	109	152
D1Arb39	AAGCAGCTTGAGGTTTGTAAGG	GTTGACTTCTAAAGTCCAGTGC	failed	212320198	212161770			99.95			328
D1Rat295	AATCCTCCCCATGCATGTAA	CATCCTGCCTTGTTGGTTTT		213712559	213554131	107.16					167
D1Mgh12	GCTTGCTGTACAAACCTCAGG	CAGCACGGAAGATACAAGCA		247436621	247322147	133.51	1215.7		1221.1	128.9	102
D1Rat452	AGAACACGCCATATGCATTG	CTCAGTCCTGTACACTCTTGCTG		252829413	252564842	139.09					206
D1Mit8	ATGTTTTCCTCTGTAAGAGTTGCC	CTGTGTGCATGTGTGGTATACG		257629330	257363489		1271.7	131.41	1274.8		238
D1Rat126	TGCATCCACACACACAAATG	GGGTTGTGGAAGCAATCAAG		262991006	262779963	143.55	1306.5	132.58	1305.9		150
D1Rat122	CTGCTCCACCTGCCTGTATT	TCCCTTTGCAATAGACAATGG		263802854	-	143.55	1302.3	132.58		152	241
D1Rat89	CCATTAACCCTAGCCATCAC	ACTCTGTTCCACCGGTTGAG		265554415	265343447	145.88	1312		1311.7		167
D1Rat90	AACCTAAGGTGAAGGGAGGC	AATTAAACTTCCTCAGAAGTAAGGG		267322005	267110926	148.15	1310.6		1313.2		148
D2Rat187	TCTATCCCGTGAAGCTTTGC	CATGGGTGCTGTGCATTG		357400	-	-					146
D2Rat251	CGTCATGGACAATGGTCAAA	AGCATGTGCTCTGAAACCAA		6362874	6332897			1.5699			227
D2Rat189	GAGGGGAAGGAAGGATTTTG	TGTGCAACTTTTTGTTTGTTTG		15682034	15761667	1.1199					175
D2Rat253	TTGCACATTCATACAAGCAGA	TGCAAGCAAAACACTGATGC		25583642	25663275			12.2699			164
D2Rat124	TTTGCCTTTATCAACTGCCC	GGAATCACCCCATCAACAAC		-	-	7.2098	77.9	12.9999	78.1	10.2	215
D2Rat194	TAATTGCAACAGGTCAGGGC	GAGTGGATTTGAGAGCAGCTG		29157563	29237361	10.5399					175
D2Rat202	TGGCTTAGCATAATCTCAGCA	CGCCCAGCTCACATTAATTT		51749232	51821001	22.9498					200
D2Rat21	GGTCTCTGATTGCACAAGGG	CCTGTGCTCCACCCTGAG		75734558	75806327	29.4498		34.3399		37.4	112
D2Rat205	ACATGCCTGTGCACACATTC	TCATCGTTTGTTACTTCCCATG		-	-	29.7798					191
D2Rat212	TTCAGATACATAAATGCAGCCA	GAATTGGTGTCTTGCCCTTG		82706235	82761369	33.1798					138
D2Rat215	GTCTGAATATCACTGCTTCTTTTG	CTTGGCAACCCTGTGTTCTT		105958307	-	36.5198					330
D2Rat28	GAGTGCAAAGCCCAGTCTTC	CCACATGCCTTTCAGTTTCC		107519430	-	38.7498	642.8	50.0599		44.3	261
D2Rat302	TTTTGGATTGCTATTGCGTG	ATTGCGAATGTGGGTGTTTT		126726460	126776612			56.6899			158
D2Mgh24	CTTCTACAAGCTGCTCTCTGACC	ACCTCCACATATGTACAAACATGC		140353464	140403503		696.4		697.4		150
D2Rat183	CCATGTGAGGGTAGGAGTGG	GAAGGACAGAAGTGGAAGTGAT		144086686	144136725		979.4	63.3399	1153.5		209
D2Rat222	TCTTATTCAAACCAGTAAGCCCA	GGGAATGCTCCAGTTGTAGG		145268565	145318604	58.2598	724.5		728		238
D2Rat256	TCGCTTTTGAGCTGAAAATGT	TCTTAATATGGCTCCAGGTAGCA		145405434	145455614			63.3399			226
D2Rat126	CACCCTTTTCTTGCATCCAT	GGCAGGTTTCTACGGTTTGA		189828560	189869154	70.0098	884.8		884.4		231
D2Rat150	GCTGTCCTCTGTACATGCCA	CCAAGCTAAGAGAGCTGACAAA		190304845	190342093		896.3	78.7699	896.3		210
D2Rat134	CCGTCACCCACTAGTGGAAT	CAAAGCCTTCTCCTCCCTCT		-	190963017		896.9	78.8099	898.3		218
D2Rat89	TGCAGGAGTTATAAAATATGGGC	GGCTGAGAGGCAACCAGTAC		196518182	-	74.0098	965.6		965.5		220
D2Rat49	CTTATTGTATTTACATGTGCACGC	ATCCCTGGTGAGGGAAAAGT		197696372	197733620	74.0098	977.5		979.7		136
D2Rat287	TCATCAGTCCCAGCAATCCT	GGGAAGTACATCCTTGACCTTTT		199846425	199883673	72.9398					205
D2Rat52	TAGGACTCTATGCCCATCCG	CACACACAAACCTCCTGAAAA		200829420	200866668	73.4398	1027.3		1028.7	76.5	166
D2Rat118	CCTCATGAGTCTCTCCCCAT	TGACCTAACCCAGGTGGGTA		214951875	214988989	79.6198	1067.7	92.0499		82.6	238
D2Rat241	CCAGACTGGTCTCAGACTTCAA	CTTACAGAGGCACATGCACC		217948460	217985400	83.0098					174
D2Rat88	TTCCTGCATCTCCAGCAATA	TGGGTCACTTTTCCCCATTA		222268337	222281737	84.0698	1136.2				158
D2Rat62	CAAGGCCCTTAGCTTCCTG	CCCCCTGTCCTTTATCTTGC		228650688	228663950	90.8698	1106.7		1101.3		166
D2Rat363	CCATGCAGGAGTGTTTTATATTTT	CATCTTTCCACAAACTCCCAA		-	-	93.1498					249
D2Rat248	TGTTGGAAAGACATTGAGCCT	CAATTGTGAAGATAGTCATAAGGTG		234946855	-	97.6098					207
D2Rat103	TCTTTCCCCCAATTTTATATGC	TGGGTATGTGGATGAGATGG		240967884	240981146	98.7698	1190.6	112.96			235
D2Mgh13	TCTGGCTGTCTATCCTGCG	AAGAGACTCCTGCGAATCTCC	failed	244796362	244809624	101.12					134
D2Rat69	CTCCAGCTTTAGGGGAATCC	TTGAAGGAGGAAAGGGACA		247310275	247295670	106.75	1248.5		1076.7		155
D2Rat250	GTCCCTCTCCTGTCCCTCTC	GAAGTCTGAACGCTCATGCA		250004870	-	110.21	1200.4		1202		163
D2Rat106	TCTGGAGTTTATGTTATCCGTCA	CCTTTTTAGGTCCTAGACTGAACC		250769934	250755359	110.21	1223	112.86	1224.5	108.7	248
D2Rat84	CACACGTGTGACGGTGAGT	TCACCCTGGAGCTTTGAAAT		-	-		1264.3	110.73	1248.3		264
D3Mgh25	GACACACTTCTTGAGAGGTGACC	TTGCACACAGCAGGTAGGAG		-	-		27.2				195
D3Rat56	CTTGGACTTGACCTGCCACT	AGTGAAGCCATCTTTTGGGG		3577810	3577906	2.4699		2.53			180
D3Rat193	ACAATTCTGCCTCCATTGCT	CCATGTGACACAGGTATGCA		9911383	-	3.4899					147
D3Mit9	CCGTGGTTCCTTCTTCACAT	ATAACCCTCAGGGCTGCC		16570389	26674019						247
D3Rat82	TTGCTGTTTTATCACAGCGG	AAATTGGTGGTTTCTGGCAC		29645657	29749287	15.1099	220.8				172
D3Rat80	TTGTTTTGTAAATTGGATGCTCA	AGGAGTGTCGACGCATTCAT		31952934	32056564	18.8999		27.9799	188.3		227
D3Rat122	CGTGTTCTGGAGCAAACATG	TAAGGGCAGCAGTTCCTCTC		39429060	-			29.41	299.3		218
D3Rat227	GCCTTTCTACAAGCACAGGC	TAAGATCCCATTCCACTGGC		40950383	41054013	30.1998	339.8		341.5		147
D3Rat130	CAGTATCCCAGCCCTTCAAA	CCTCAGAGAGTTGCCAAAATC		44447623	44551324	32.8199	375.7	32.74	376.6		249
D3Rat34	TCAGCTGGACCATGTATTGG	CAGCATAGGCTTCATTCAGGA		74291192	74394822	42.7898			288.9		154
D3Rat176	TTCATTACGCACCTCAATGG	CCGAACTATTGTGCTATTTAAGG		81366709	81470283	43.6699					130
D3Arb10	AGTGTTGCTGGGTCAACTAAGC	ATAGGAGAACTCTGTGCCAAGC		-	-	46.7498	453.3	53.96			268
D3Arb18	CACAGAGCTACTAACTAAAAG	CATAAGACATAAGAAGAAGGGACC		79180048	79283622		455.6	47.15			225
D3Rat169	GGCTACCAGTGCGATAAACC	GGCCGCACTTGTAACCTC		-	-	47.2698					245
D3Rat25	CATGAAATTAGTTGTTTGGGTTG	TCCAGTTCTTTCTCAGTGACACA		-	-	48.3698	500.6	56.16	502		260
D3Rat24	GCCATGATATTGCACCATGA	GACAAGGTCTTTGATAGATCCTCA		96403172	96506774	49.5398	515.6		516.8		151
D3Rat166	GGAGGTTGTGTGTTTCCTAGG	CAGGTCTCCACATTCATGCA		101256088	101359811	50.6598					174
D3Rat204	GGGCACATTGTTCATCAGAG	CGACACCTTCTTAACCATCTCC		101830702	101934371			58.3499			243
D3Rat157	TGTTCAAACTCCATTCTGGAAA	TTGTCACAGAAAGAGGCAATG		123727773	123822202	60.7899	722.1	76.92	721.1		175
D3Rat148	CTGAGCCTGGGAAGTCTCTG	CTGAGTGCTGAAACAAAGCG		141171042	141265471	65.2999					200
D3Mit2	CACCTCAACATCCCACCAG	CTGAGATACAAGCGTCTCAGTG		143120239	143214619		838.8		840.4		245
D3Rat114	CTCAATGCCTGCATCTGAAG	CAGGTGTAGCCTTCTCACACA		149402393	149496486	75.5198	918.3	88.0299	919.7		225
D3Rat97	AAATTCAAAGCTTCCCCCAG	CCTCTCCTAGTACGCTTGCG		163508750	-	84.6299	1010.4		1011.5		245
D3Rat1	ACAGAGGGTCCTGAAAGGGT	AATTCAGCCCATGACAAAGG		169922287	170016309	91.5299	1038.7	104.89	1027.1	119.7	158
D4Rat209	ATCCCATTCCCATAACTGGG	CATTCCCCATTTCCCTTCTT	failed	4211395				2.11			210
D4Mgh22	CCTGTCATGTTATTGATGATGATG	GGTCACATGAAATTTGACCTCA		4410367	4410369					6.2	113
D4Rat142	TCCACATTGACAGGATTCCTT	GGAAGCGAACAAATGTCCAT		4827296	4827298		8.8		8.8		220
D4Mgh1	TTCAAATACGGTCATCTTTCTCC	GAGTGGAGAAGAAACATGATCTCA		17617955	17617957					7.9	144
D4Arb25	GTTGGAGATAATTGACCACC	AGGTTTCCATAAGGACTCCAG		31146379	31074597			21.06			320
D4Rat17	TTCTTCACTCTTCCCTGAAAATG	TCCAGGAATCTCTACACTGCTTT		46040475	45810174	29.49	358.8		347.7		139
D4Rat101	TGGTCATGACTATCCAGTGACA	TGGATGAAGTCCTGTAATGCA		46836497	46605925	29.49	350.4		350.8		233
D4Rat24	GATAAAAATCTATGCTTAAGCCCC	AGGGACACTGATGTAGCCATG		58698050	-	32.83	381.3	38.1099	381.6		150
D4Arb10	ACTCATCTTCTGAGGAGTAGCG	TTCACAGTCTATTTGGTAGGGC	failed	61922751	61646623	32.92	420.5	40.2899	420.3		394
D4Mgh16	CAGGAGCTGTCTGGGACTTC	GAACACTAGAGAAACTAGGCAGGC		61922803	61646675	34	432.1			34.9	241
D4Rat102	GGGATCTGGAATTCATCCCT	AGCAGTCAGTCTGTGCCCTT		66497076	66220948	34.02	444.2	44.6799	443.9		246
D4Mgh32	CTTTAAGGGACTTCCTGCTGG	AATGACCAAGAAAAAACATCATTC		69364906	69088778		471		470.7		381
D4Rat168	CACCCCTTCTCTACAGATGGA	TGTCAGGGGAAAAGGTGCTA		77431132	77155287	37.41					142
D4Arb35	AAAGGGAGTGGCAGCATTTAGGGA	GTGTAGGGCTGAGATAGTTCAGAA		78315636	78039508			46.34			130
D4Arb7	ACCAACTTTGACTTCCAACAGC	GAAAAACCATCCTCTGACTTCC		78318688	78042560			46.9099			264
D4Rat166	CACTCTTTATGCATGAGTGCA	CTGTGACCTCTGACAAGCCA		79044196	78768120	37.38					236
D4Rat34	CCCTGTAGTTTAATTCTCCAAATGA	AAGAGCATAAGCACGTGCG		85257501	85014032	43.1	578.9	53.55			149
D4Rat176	CTGTCCTCTGGGCATGTACA	CCCTGCTGTCTGTCTGCTTT		116558617	116314138	49.87					204
D4Rat48	GGTGCTAGACCTTTCCAACAA	GCTCTAAGGGAGGGGTATGC		-	-	54.33	793.3		792.2		213
D4Mgh18	TTATTGCTGCTACACACACACG	AACATTCTCACCAGCTCATAAGC		128424797	128179958		848.4		847.3	60.9	124
D4Rat80	TTGGCAATGACCTCTGACCT	CAAGCACGAGTGTCTTTCCTT		132507398	132262560	56.66	872.5	78.46	873.5		124
D4Mgh30	CTTCCACCTCTCCTGCCTC	GGTTCAATAAAAAGCATGACTGG		155181900	154937061		963.7		962.7		133
D4Arb15	TACCACCATTCTTTTCCACAGC	GTTCAACTATTGATGTCCTGGG		158346683	158101749	75.9499	990.4		989.4		215
D4Mit20	GTATCCATTGCCCATAGCCT	AAATCAGTTGGCTTGGAAAA		158353239	-		1013.7		1012.9	76.4	239
D4Arb23	AGCTAAGCACAGAGAACTGAGG	GAGATGACAAGTAAGGGAAGGC		161141148	160896214			95.6799	978.5		240
D4Mgh13	TTGTTTTAAAAATTCTAGGCTGGC	AGAAGCCACTTAGTCAATTTCCC		181688003	181442881	95.3499	1084.6			100.9	117
D4Rat112	TTCATCATACCCCTCTCTTTGTT	TTTCTGCAAAAAGCCTCCTG		182631576	182386515	98.8099	1085.6	112.4	1084.6		236
D5Rat116	GGGAATAGTCTGGTGGTCTTAAAA	TCTGTTGATGGACTTGGGTG		1220772	1220774	1.1599					270
D5Mgh2	TACCTAGGAAGCGCAAGGC	AGCTTGGCTACAGCATGGTT		17517133	17517135		107.2		107.5	7.4	135
D5Rat125	TCCACAGTATTCCCTGGTCC	ACGTTGTATTGGCCAACATG		17702960	17702962	9.2199	101.9				234
D5Rat128	AAAACGAACAAACACATGGG	GCCTCAGGATGCCAATACAG		-	-	17.09	144		144.4		278
D5Mgh26	TGAGGTTTGATCCCTAAAAAGC	TGTCTCCACCTCTCCCATG		58064149	58063972		323.7		324.1		148
D5Rat138	TGTGGTGACACCAAGGAAGA	GTTGTGGGGTGATTAATGCC		-	-	37.8899					159
D5Rat141	TTACAGAATGCATTGTGAGAGG	CACGAGGTATGTCCAGCCTT		70890463	70885352	39.5399					161
D5Rat68	TGGGCTTGATTCAAGATGGT	TTGAGGGAATCATACATTTTTGTG		85280948	85275837	47.9899		44.54			238
D5Rat147	AAGCACCTTAAAAACAAGAGTTGA	TTACTGGCACAGGCAGACAG		86121750	86116639	48.0099					133
D5Rat98	ACACTGTGGCCTCCAAATTC	ACCCAATGCCAGTCCATAAA		100022285	100017061	53.5899	603.7		603.7		229
D5Rat60	TGTCTGAAGAGCAATCGTGG	GCAGGGCGATGTATACCTGT		106267922	106262713	58.1599	657.4		651.8		246
D5Mgh23	CTTCAATCGCCCAGATCATT	GGCTTGGGTGGGAGTAGAG		115367024	115361800		702.3		702.5		122
D5Rat71	ATTGCTCCCTTGCTTGAAAA	CATGCATGGATGACTGCAG		115437155	115431931		702.4	54.59	702.6		215
D5Rat83	ACTTGGAAACAGGGAGATGG	GGTCTTCAGGATGGCAATGT		125568891	125563751	64.9299		62.19			198
D5Rat95	GGAACCTGCACAATCATGTG	CCATCTACTCCAGTCCTTGGTT		130647601	-	64.9299	759.1		759.3		160
D5Mgh27	ACTTTCAGCTCCAAATCTGAGC	ACCACATATGACTCACGGCA		135915963	135910739		820.6		820.9		244
D5Mgh20	GAAGACACCCAGTGCAACCT	CTCTTTGCTTGAAAGACTTTTGC		140930393	-		869		869.8		223
D5Rat36	ACAGGAACCACCCCAACATA	GCTCCAAATTAGCCTTCACG		145196809	-	76.2899	882.8		884.1		176
D5Mgh8	AGAGCCCACCCAAAGAAATT	CGTGTTATGTGTACATGTGCATG		149767315	149757278		175.1		175.2	68.3	141
D5Mgh21	AAAAACCAACCAAAAAAAAAGTG	CTACCCATGTGTGCCATGAC		151070441	151060404		157				250
D5Rat41	AAAAGCATGTCCCCATCATC	CTGTGGTCTGGGTGAGGTCT		155460578	155450641		946.4	84.23			139
D5Rat106	TTACTGGCTGTTTGCTTTAGCA	TGAAGTTTCCCTTAAATGGGTG		156866679	156856642	88.3499	975	84.2699	976.2		200
D5Rat49	CCCACTTTAACCCTTTGCAA	AAAATGACAGCAGCCAAAGG		172923771	-	105.66	1154	100.82	1154.8		432
D6Rat62	TACATGAATGTGTGCGGGTT	GAAATGCTGGCCAGTATGGT		5533079	5533081	5.5099		4.9301		1	217
D6Rat149	GAAGAACAAATTTCTATTAAAGGCA	TTGAAAGTAGCAGGAGGGAAA		7161388	7161391	5.4899	745		754.9		150
D6Rat105	GCATGAGGCAGAGCCAATTA	GCCAGTTTGCCTTCACTTTC		18618852	18615952	19.5099		19.47			215
D6Rat41	GGCTGGAAACAACACCAAGT	CCTCTTTGGGAAAATGTACCC		20801878	20798927	20.6398	161.3	20.5099	184.2	7.1	210
D6Mit9	AGAGTCAGCGAAAGGCTGG	TTAATTACAATAGGGAAACATTTGT		34042255	34039304	28.5599	271.5		277.3	14.5	186
D6Arb5	CACCTATAGACCCTTCAGGA	CAACCAGGCTGATTGCCAGA		34848252	34845301	28.4898	296.2	29.28	296.4		160
D6Rat36	ACCTGAACATCCCCTCCC	CTGATGGCATTTCAAGCAGA		35886577	35883847		283.9	29.28	284.1		142
D6Rat33	GGGAAACCGACTCCCTAAAG	TGGAATGGCATAAGTGCAGA		-	-	33.0298	332.1		332.5		156
D6Rat136	TATTTAGCATGCAGGGACCC	TTCCATAGGGCTAAACTAGGG	failed	48158877	48155753	34.1598					164
D6Mit1	TTAGGAGAGAACTGAAAGTTGTCC	ATGGTGCACTATGGTGGTCA		98843971	98840517						118
D6Rat14	GGACATTGAGAAAACAGACCAG	CGTGTGCTCCAGTGAGGTT		100379542	100376088	57.8199	891.5	68.02		38.8	176
D6Rat12	GCAAACTCCCTGATCCTCTG	TCAAATAGAAGAGTGGGGGC		114035453	114032010	66.8998	960.7	73.61	960.9		158
D6Rat115	CTCCAGATCCAAGCACAGAA	TTTCCCTTAGGAACCAGCTG		116553650	116550202	66.8998					242
D6Mit6	TTGGTCTGCAGGGTCTCTG	AGGGAATTCATCCTCGGC	failed	136460905			904				147
D6Rat160	CCAGGGCTGCTATCCATTTA	GGGCTATCTGTATACCAAGATTCTG		-	-	76.0298	1015.1		1015.8		348
D14Mgh4	CAGAGTGAGTCACTCGGCAG	CTGAAACAGGGCTTGCTCAC		138235767	138229582		1131.1		1128.7		250
D6Arb3	CTGGGCACTCTGAACAAAAGGC	AGCATGATGAAGGCTACCTGCG		138266534	138260349	83.0399	1124.4		1125.3		267
D6Rat3	ACCTAGTGGGGGGAAAAGAA	GACATGTATGCACCAAAGCG		145285219	145279292	83.9998	1233.3		1234.2		149
D3Mit11	AGATAACCTGTCTCTGGTTCTCTG	CTATGTTTGGTGCTGGAGAGTG		1786424	1786426						150
D7Mgh11	GGAGCATCCAGATAACCCAA	CTGGACAACACAGTAAGATTTTGC		89737807(Chr2)?	2026569					6.6	136
D7Rat66	CTGAGTTCAATCCCCTGGAC	GAGGCCAGTGGTATGGAAAA		2076939	2077008	3.11					225
D7Mgh9	AGCAAAGCAAGTTAGCAGATCC	AATTTTAAGGAAAGAGGCCTGG		19788446	19778188				79.3		123
D7Rat35	TCTTCCCACCAATCCTTTTG	CCCTATGTTCATTCAAGTAGCCC		20322993	-	6.83	74.2	2.9199	74.9	13.3	125
D7Rat32	TTCATTGTATCTCCTCCCGG	CAGAGTGGAATGCAGGTGAA		21810925	21790656	11.42	105.9		105.6		143
D7Rat195	TCCGGACCTACCCTGTATGA	CACAAAGTGAAGACTTATGTGCG		24133008	24112860			5.8499			170
D7Rat27	AAACCGGAAGTCCAGATTTG	CAGAAGGGAGCCACAGGTAA		32024774	32004505	22.05	203	12.22	203.7		160
D7Rat103	CTGGTGCTTTTGGGTCTGTT	GTGTCAAACTGTGGGGATCC		44483060	44462830	25.4	310.9	24.58	310.9		200
D7Rat107	CCCATCCCATTTTCCTCATA	TGTCTAGGCTTGCTGAATGAAA		47885675	47865406	28.1	337.8	24.55	337.8	36.9	214
D7Rat69	CTCTGCCCATGGCATTCTAT	CCTTTGCTCAGTAGGGTTCC		64632693	64611965	36.68		33.46			230
D7Rat42	GCTGGAGCAGCAAGCTAAGA	ACCATGCCACTGAAAGAGGA		89015522	88994909		485	41.16	484.8	54.4	190
D7Rat135	CCAGTTTCAATCTACTGCTCCA	GGAACCAAGGAAGAAGTAGCA		108055752	108021524	57.9199			1183		147
D7Rat67	AACAGATGCCAGTTTGACCC	TCACATTGCAGACAAGAGGC		111540333	111506105	61.31	586.7		594.3		203
D7Rat128	GCTTCTGGGGCACCTATACT	TTAAGGCCCTTGCAGATTT		121558206	121523978	66.86					249
D7Mit12	CCCAGTCTTGATCATTTTCC	AGGCTCTGCCTGATCACAAA		121630594	-		686.8		687.3		136
D7Mit2	GAGGCCATCCTGGTCTACAA	TTTTGTCTCCTCCCCCTGAG		123225736	-		688		688.5	77.2	299
D7Rat81	GCAAAACCATTTCTTTCCCA	CCCTTGAAATGGCCACAGTA		129535428	129500285	72.5299	752.6		753.4		241
D7Rat95	CAGGCCAGAAGTCCAGTGTT	CAGGGAGGTCTTTTGAAGCA		-	-	88.4599	793	73.51	793.9		137
D7Mit20	TGAGTTCAAAGCTAGTATGGGC	CAGTGTGTCATGTGGCCC	failed	141447269	141370834						112
D8Rat55	TGAGATCCAGGAAGAAGGTTG	TCAAAGTATGAAACGATGTGCA		7238742	-	8.3699		3.55			268
D8Rat165	TCTAGCCTCTGTGGGCACTT	AAAACGTGCCAGTACTTCCG		20717105	20717107	14.26					228
D8Mit5	CCTCTGGATTCCACATGTAC	TCTTTTCCAGTCAGGATTGA		32212159	32203395		167.2		167.4	24.6	122
D8Rat49	GCTCCAAAATCTTGACATTTTAAA	CAGTGCAGAGTTCTGACCTCA		-	-	23.02	161.9		162.2	24.6	285
D8Rat43	GGATGCTGTTAGTAGCCCTGA	AGTGCTAAGCAAAGGTCCCA		51596619	51577567	36.87	376	43.6199	378.2		90
D8Rat36	ACAGGCCACATTTCCTTTTG	ATGGGCACTCCTGAGTATGC		57327625	57308573	41.2	456.8	48.36	457.2		178
D8Rat156	AACCATTCGTCGCACACAC	ACATTCAAAACAGTCCATTCTTTAT		57459576	-	38.45					201
D8Mgh7	TGAAGAGATTTTACTGGGTAGCTCC	TGGACCAGGCAAGTTCTCTT		61481374	61462322		518.8		519	44.1	214
D8Rat185	CCTTGTGGCGTCACTTCTTT	TAATTTTGTGGGTGCGGTTT		64491976	64572922	43.6499					237
D8Rat184	ACAACAACAAACGAGAAGAGAGT	GGGGGTGTGTGTGGTAAAAT		64636076	64617024	43.6499					166
D8Rat62	TTCCAGGTGATTCTAGGTTGTG	TCAACGTCCCCTTCTCTCC		70028572	70009520	44.82	614.4	51.31	614.4		138
D8Rat179	CGGTGTGATACAGATGTCGG	TCAGCCCTAATCAGAGAAGCA		71220300	71201292	45.61					172
D8Rat101	AAAGCATTTCAGAAATAAGCGTG	AGTCAACCTTCACCCCTCCT		71842325	71823273	44.83		51.31			245
D8Rat31	TGGTGTTCATAAAATATGAAGGCA	ACCCCTTACCCTTCACACAA		76140231	76121179	44.82	697.1		697.8		239
D8Rat16	TTTTAAATTGCTGTTTGATTGGTT	TCTGCACTTTAACAAGGTGTGA		98897970	98878558	57.24	814.3	66.86	815.3		153
D8Rat107	TGAGAAAAAGCTGTCTAAAGCAGA	GCATGGAGAGGGATTCTGAG		108345247	108325875	66.2399					188
D8Rat90	CCCACAGTTATGCTGTGGTG	TGGTGCGATCCTGTCTAAAA		114993953	114974500	71.8999					233
D8Rat11	ACGCGCAGATCTTTTGAAAG	GGTTCTTGGGTGGGTCGTAT		115357263	115337900	71.92	913.2		913.9		162
D8Rat8	ATGAGAAGGGTGGGAGGTCT	CCTGAGTTGAGTGCCTGTGA		118007547	117988094	76.2399	946.1		946.6		329
D9Mit6	CGGGCTATTTCTCTGATGCT	CCCAGAGGCTCTTCCAGAC		1526761	1526763						200
D9Rat79	ACCCAGATAAATGCCAGGTG	CTCAGCAGGTAGGGCTTTTG		9403018	9405698		55.3	6.3799	55.7		215
D9Rat132	CCTCTGACCTCTCCAAGCAC	AAAAATTGCAGGTTGCAGGT		11096782	11099462	14.0098	73.7		74.1		160
D9Rat78	CAATCCCGAGCACCTACATT	CCCACCAGTGTGAAATTTTT		12668738	12671423	15.0998	89.4	11.19	89.9		233
D9Rat129	TTACTCTCATGTCCACGCCC	CCCTCTTTTCTGTGTGTGCC		21958297	-	22.5798					152
D9Rat158	TACTCCAGAGCAGTGGCAGA	AATTAATTGGCCTGCTGCTG		23883134	23881722	27.9198					246
D9Rat60	CAGGCATAAGATCCTGGGTT	CTATGTTTGCATGTATATGTGTGTG		44981241	44979839	41.0698		32.43			147
D9Rat22	GAAAAGAAAGACAGCTTGGATGA	TTCCATGCTTCAAACCGATT		52294365	52292953	41.0298	513.6		514.6		135
D9Rat178	CATTCCCAGCCCTCTTTTTA	GGGCCTAGTGGTGTAAGTCTG		-	54656564	41.1098					201
D9Mit3	TGAGACTTGTATTCACTCCTCCC	CTATCCCTGTCTCTGTGTCTACCA		55622824	55475966	41.0298	554.7	39	554.4		144
D9Rat121	GACCAGTTTTCCCCTCTTCC	ACACTACAGATGGGCATGCA		-	-	41.0298					140
D9Rat16	GACAAGGGATGCCTTGAGG	TCCCTACTGGTCTGCTCTCG		58663700	58516720	42.2298	573.7		574.9		175
D9Rat72	TAAAGTGGAAGTTGGGGCCT	TAAAAATGTCCCCAACTGGG		71463751	71316849	48.3798		45.67	727.9		199
D9Mit7	TGCATGCCTGTGGAGCT	AAATTTGGGTTTATACTTGGGC		87695527	87490923		859.9				175
D9Rat106	AGATGGACTTCAGCGCTCTC	AGCAGAGGGAAGACTAGCCC		-	-	58.0299	861.8		862.9		238
D9Rat110	TGGGTGCTTAATTTTGTTTGTTT	GCTCCTAACCCATCCAACTTT		94426996	94217518	64.7399					174
D9Rat108	AGAGAGCAAAGCACACAGGC	CCCATCTCCCTAAACTCAACC		104127614	-	73.8499	1121.4				133
D10Mgh15	TCAAGTGTGCAGTGCCGT	GCCCGAGAACGTGTTTCTTA	failed	-	-						105
D10Rat95	TTACACCTCTCCAACACTGCC	TCATAGGAGGGAATACGGACA		6380752	6380796	0.04	2.9	4.54	2.9		217
D10Rat198	TCCTGCTAAGGGGACAGCTA	AAGGGCAAAGTTCAGCAAGA		14824794	14824852			6.75			238
D10Rat121	CCCACAAACATGTGCATATACA	CTAAGATTCGGAGGAGTGGG		16759988	16758941	9.18	156		155.7		211
D10Rat216	TCAGCGTCCACAGATTTCAG	AATGCCATTTTCTCCCTGTG		20752243	20751336	23.85	226.4		226.3		395
D10Mit5	TGCTGGGTGAACCAGAGAG	CTGCCCTCCAAACCACC		21608767	21607720		246.7		246.1	23.7	140
D10Rat103	ATGCGCCACACTAGACACAG	GACAGGTGGGCTAGAAGAACA		38450250	-	5.71	40.2	7.88	40.3		129
D10Rat104	GATGGGAGATACCACACTGGA	TCATAGTCATGCATTTATCCACAA		41981465	41968132	36.2799		34.8699	368.9		214
D10Rat165	TCCAATCCCCAAGAGTTGTC	TCTCGTGGGGCAGAACTAAT		-	-	38.5499					227
D10Rat126	TGTCTTCCTTCCCTCTCCTTC	CAAAGATAGCCACGTAAATGCA		-	-	38.6199	469.7	35.9499	470.1		206
D10Rat223	ATGGGAGTGTTTGGCTTTGT	ATGGTACCTCCCACATTGGA		-	-			35.99			238
D10Rat125	AGTGTGTCTGAGGTTGTCAGGA	TAGCCCTGTCAATCAGGGAG		47263765	47250144			39.32			237
D10Rat195	GATGGTAAGTTTGAGGCCCA	TTCCTCAGTCTTTTCTTGACTTG		63704242	63690621			52.73			224
D10Rat133	AGAGTTCAGCAGTAAGCCGG	TGAAGAACCACAGTGTCCCA		65682068	-	46.5699	613.6	52.6699	614.3		200
D10Rat153	AAACACCTCTTCCACCTCCA	TCATTTGAACTCCCAAAGGG		76743098	76728730	51.07			755		136
D10Rat193	TAGGAGGGGCTGTGAGTGAG	TTCTCTTAACCCAATCCCCA		77233995	77219627			59.2399			228
D10Rat93	TCTGACATAAGGTCACTTTGGAGA	TGCCTTAAGCAGAATGCAATT		81901536	81887168	57.43	865.6	62.5499	866		217
D10Rat54	GTCTGTCTTTCGGCCTGTCT	TGCAAACCCCAAGCTTAATC		-	-		1087.9	75.8199	1088.5		326
D10Mgh3	TATCAGGTTGACAACCACTATGTG	CATTGCCTAACACAAAGATATCAA		100004672	100090302	77.15	1217.8	81.3499	1218.6
D10Rat136	ATTTTCATGGACAAGCCAGG	TGATAGTGATGGAGGGAGGC		102496124	102481756	83.68	1243.3		1244.1		164
D10Rat135	TGGCCTCTAGAGTCACCTGC	ATGCATGTCCTGGCACTTTT		108791286	108776809	94.1199	1396		1397.5		155
D11Rat21	TGCCACCTCAGATTGAGAGA	GTGGGCACAATGTTGGAAAG		25035082	25035084	4.8299	568.4	9.98	566.2	16.8	180
D11Mit2	CCCCCAGCCTACACACAG	GCTATTTCTCACAGAAAGGGG		30888129	30888234		471.8		472.1		256
D11Rat97	AAAACTGCCCCCAGATAGCT	AAACCAGGGGTAAGAGAGGG		35128968	35072773	10.4299					134
D11Rat6	TCTGGGGATTTGAAAGATGC	GTGCAGCCATACCATTCAAA		45290114	45232791	19.5499	290.9				156
D11Mit9	ACACCTGCATTCATGCATACA	TATTGCATTAAGGCATGCCA	failed	61020891	-
D11Rat63	GGCAGGCAATCAAACAAGTAA	CACAAGGCCCTGGTTTCTAT		67717349	67659790	29.8399	163		163.4		249
D11Mgh3	GGAGCTGAAATACGAGAGAAATAA	GTCCTGCTGGCTGTGCAT		68292369	68234782		160.5				148
D11Arb4	CCTTCCCTCCATGTTGTTCACCC	TCATAGTGTCCTGCTGGCTGTGC		68292362	-	29.8399	146.7		147.1
D11Rat92	GCATACCTACAAACACATACGAGC	ATGGCTGTGGTCTAGTTGCC		76187205	76129817	35.6998	89.8		90		149
D4Rat178	TCTGGCCATTTATCCCTGTAA	TGCACTGATTAAGCACCCAC		78657301	78599714						115
D11Rat33	CCCACAAATGCTTACAAGGT	TGGGTAAGACTGGGTAGGCT	failed	80018820	79961389	35.6998					200
D11Rat91	CAAGGAGTTTGGTGGACACA	ACCTGCTTCAACAACCCAAG		83279116	83221197	36.5499	118.1				234
D12Rat59	TGGGGTCCTGGTCTTTGATA	CAGCAATTTTCAGACCTTTCC	failed	4864214	4864405	5.62					189
D12Arb13	CAGAAATGGTCAAGCTGCTGC	GATCAGCTTGTAGTGAGGGCT		7412648	7382722	12.67	61.7		61.5		194
D12Arb14	ATGACTCAGCGGGGTAAAGGTG	GTTGACTGATTGATTTCTGCCC		10828877	-	12.67					240
D12Rat43	TCCCACAAGTTCTCTGTGCA	CTCACTATGGCCTGGACCTT		11446882	11416956	13.63	115.8		118		243
D12Rat65	TCTTCCTCATCCATTTTGCC	AGCCCTGGGACCAACAAAG		11845914	-	14.81					202
D12Rat32	CCCACCTCACTGTTATACAATG	CTGAGGGAGTCTCAGGATGG		-	-	27.31					248
D12Rat15	TGGGGTTCAGATTGACTGGT	CACACATGCATGGGTCACAC		29232923	29369537	33.01					152
D12Rat93	CCGCCTTTGACCATTTATGA	GCCCAGCTATTGTGCTTCAT		29539263	29675889	33.01					132
D12Rat14	TGGATCCAAGACCTTACACACA	GGGTTTCCCTCAAGCAATC		29554627	29691241	33.03	388.5		388.6		185
D12Rat50	GTCCAGGAAGACGACCCTCT	CTGCAAAGGCTACACAGCAA		35006504	35143118		457.7	34.65	454.9		244
D12Rat52	CACCTGATGTGTCCAACAGAA	ATTACTGCTCCTTTTCTCTCTTACA		36312084	36448698	44.35	460.9		529.4	42.3	181
D12Arb6	TGACAGGACAGAAAGCCCATCC	ATCAAAGATGGCAGTTGTGGGC	failed	36682167	36894447	44.35	466.2		466.8		290
D12Rat25	TTCTAGCACACACAGGCTGG	AGTGAGCTTTCTGCCACCTC		40266956	40403732		502.7	37.59	503.3		154
D13Rat7	CACAGATTCACAGGCAAATAAAA	TGTGAAAAAAATGGAGCCATG		1084267	1084269	1.1799		3.68			174
D13Rat1	AAAGCATCCATCAAACAGCC	CTTTTCTTTTTACTTCCAAGCAA		10555691	10555731			5.65			290
D13Rat59	CTCTGACCTCAACATGCTACACA	TCCCCCAACAGACTTAGTGC		31324541	31321719	3.44					200
D13Mgh16	TCACAGAGACCATGGAGCAG	GACCCTTATTCTCTCCCTCCC	failed	32174927	32172105						140
D13Arb5	CTCAAGTTTACTAGTCAGCCATGC	GCAGGAGTTAGTGCATATAAATGGG		38999759	38985718	7.9399		8.9999			213
D13Rat21	ACCCTGAAGTCAGCCTCTGA	ACCACAGCATTTCTCTCGCT		43849099	43835058	10.2499	292.3		306.3		149
D13Rat72	GCATATATATGTGCGCCCCT	CCAGCTACCTATCTGATTTCCAA	failed	49520172	-			19.33			121
D13Rat129	GGGAATGGCTCGTCTATTCC	TCGAGTTTTTGGGGATTCTC		-	-	24.9298					342
D13Mgh7	TTTGGGGAGAAAAGCTTGAA	ATGCTTAATTTTCAGAAACAAGGC		64295007	64280929		411.2	28.32	410.6		370
D13Rat137	AAAAATCCTCGATGATTATCTACG	TTCGGACCCATTATTTGAAA		69054178	69040100			27.05			249
D13Rat32	CATGCCTCACCTCCAACAC	TGGTACAATCTACTCGAGCAGG		78203312	78189257	30.5998	507.4	30.36	507.8		107
D13Mgh9	TTAGAGGCAGTGGGCACAG	CCTATTGGCTTGGCTTGGCTTGAAA	failed	-	-		587	36.7799	587.8		192
D13Rat133	TCTTAACCACTGAGCCATTTTT	AAAGACAACTGCCAGATGGG	failed	86632130	86617944	38.4998	604.6		605.7		115
D13Rat152	CCCAATGTTCTGGCTTCCTA	GCGAAGGTTAGGAAGTAGTCCA		-	-	40.7799		41.62			137
D13Rat192	TGCTGAGCACTAACGGAATG	GATGTCTCGACTTCCCCAAA		100322259	100133218		705.8	53.87			195
D13Mit15	CCTCAAGATAAATCTTCAGTAGGC	CCACACAAACAGAAAAGCCA		101155415	100966403						197
D14Rat1	CAGTCCCTGGGTTTTCACAT	CTCCAAGACACAAAACGATCA		4895893	4895895	2.29	88	1.33	90.7	6.3	144
D14Arb1	GGACTCCCCATTCTGTCTTTGC	AACCTCGAAGCATTCCACCTGG		6549153	6549155	2.29					271
D14Rat75	TGACCCTTCAGTTGCAAATTC	GCACACTGCAGTGAGACAAAA		12118226	12118228	6.9			946.1		249
D14Rat6	TTGTCTTGTGATGTTCTGTCAGG	CAGGAACCAACTCATTTGCA	failed	16432516	16432792	6.9	195.7		196.2		180
D14Rat78	AATCATTTCAGGCCAACCTG	ACATGCGAGCAAAACACTGT	failed	17564854	17564856	6.9					104
D14Mit9	GGAGACCGTGCACATGC	GAAGAACTACTTAAAATAAGTGGGC		44523773	44521427		460.1		459.3		249
D14Rat45	GATGGTGGTAATGGAGGTGG	GCATTTGCCATGTCATGAAT		70235579	70233190	30.57		46.0299			235
D14Arb10	TAGTAGTGTGGTACTACTGTGTGT	CGGTAGTCATTGCATAAAATGCAC		-	-	43.03					241
D14Rat94	TGCAGAGAGGGAGTGACATG	GAAAAGGTTCTCACCGTTCG		89211746	89192603	49.4699	728.6		729.2		235
D14Rat51	TACATTAGACCTGGGTGGGG	AAGCCCTTCTCAGCTCACTG	failed	89320811	89301668	49.49	726.4	64.88	727		193
D14Rat110	AACATTGTCTTGCTTAGCCTCA	CTCCACCCACACACCACG		107138473	107119264			82.27			280
D15Rat138	CGGAGAAGCCTGCTCAGG	CCCCTCTCCTGCAACTTTTA	failed	-	-	15.3399					202
D15Rat69	AGCACAGTGGAAGGCTCAGT	TTGTGTTGCCTGCCTGTAAG	failed	11086565	11086567	6.2099	29.8		29.8		142
D15Rat78	TGCCCAAACTTCTTCCTGG	TGGCAAAATTATAATGTTTAGTGTG		10195687	-	5.1098			1376.4		175
D15Rat5	GCCTATTGATCGGAGTTCCA	GCTTCGTGTGTATTCTTCCTGA		22468302	22452779	15.3598	1290.3				205
D15Rat81	TCATGACCATCTTGCAATCC	GTGGTAGGGGGTTTCCAAAC		26973653	26957959	21.0798					146
D15Rat116	TCTGAGGAGTATTAGAGAAGCCTAA	TTGCCTTCCCAGTTATTTGG	failed	28553666	29302008	24.5199					169
D15Rat52	AAACCCGTTCCCAAGATTCT	GAATTGCGTGAAGCAGTCAA		-	-	27.8499	187.4	29.96	188.4		220
D15Rat8	TGATTTTGACATGGTTTTCTTCC	ACATGGGAGAGACAACTGGG		42168018	42152364	30.0999	236.9		237.7		212
D15Rat17	CCTCACACGGGAAAGAAAGA	GGTATCATGAGTATTCCCCCA		45058373	45042675	33.5099	272	46.36	273.1	37	178
D15Rat43	GAGGAATGGGTACGCATGTT	TTTGGAAACAAAAGTGGGCT		45462090	45446312			46.36			201
D15Rat92	GGAAAGGTACTTCTGACCTCCA	GCATTAAATTCCCTTGAATCTACG		53402918	-	33.4699					247
D15Rat126	TCACAGTTGTGCCTTTAGGAGA	TTCCAAAACAGCTAACACAGGA		-	-	47.1298	399.7				223
D15Rat102	TGTCTGGTCCTTTATCTGTAATGG	TTCAAATCAACCTCAAAAATCA		97716353	97700575	58.5998	555.6		556.3		153
D15Rat106	AAACCTGTGGTCTCTACACACAG	GCCACTACCCCAATTGGACT		106193482	106177704	65.3898		74.04			173
D15Rat29	AGAGGTGATGCCAAGTGCTT	TGACCTATTTGCATTTGGCA		108403021	108387243	66.5198	652.2	74.04	653.9		154
D16Rat83	CTTCGCCTGTGTCTGAATGA	TTAACTGCTGAGCCACCAAA		8909413	8909480	3.4					223
D16Rat81	GGCCCACATGTGCATGTATA	GAGCCTTAGCACAGTGGCTT		15872437	15872441	5.64					153
D16Rat35	CCAAATCAGGGGCATAAACA	GGGAAATGTGAACCCTGAGA		16359275	16359279	5.64					281
D16Arb5	AAAAAGCGCTCAGCACACAAGC	GACAAAACAGACTTCCACACGG		17596454	17596458	5.64		12.1799			295
D16Rat78	GGAGGGGCACTATAGGCATT	TAAAGTGGAAAATGCCTGGG		19664558	19664562	7.88					132
D16Mgh9	GTGAATGTGCATTCATGCCT	TGCTGGCACTAACTGAGCAG		26915617	26915621		341.5				247
D16Rat102	AAGCATTTTGAATCTGCAAAAC	CTATGTAGATTTTTTGCAGGACC		34614845	-	12.35		20.0199			135
D16Rat67	TGTCACTTACCTGTGGCAGC	GGCATAAGATGAGGCTAACGA		50115997	50115924	18.13	519.8	23.2999	520.1		254
D16Rat17	TGACCCTTGTTCTCAAATCCA	TCTCTTCAGGAGTGTGGGCT		53485860	53486004		592.3	25.4898	592.6		161
D16Rat65	TGTGGGCTTCTTTGTCTCCT	AGGCACTGGATTCAGTCTCC		61786348	61786275	22.66					171
D16Rat58	TGCTCTTTACCTGCCTTTCC	CCCTGCTGTTGTGTTAAACCT		69218612	69218593	30.54	732.5				171
D16Rat14	ATGGTGCGCTGCTATGTCTA	CAATACTGGATCTGGGGGTG		75401024	75400761	38.59	801.5	40.2499	801.6		162
D16Rat93	TATTGCTGGTTGTTTGTGCA	ACACTGAGGTGCAAGATCCC		-	-			47.0199			194
D17Mgh10	ACACACATATGGGAACTTTCCC	AGGCAGTACCATCAGGGTTG		-	-	4.8501	506.6				192
D17Rat2	GACGATGTAGGGCTACCCAA	CCGACTCCCAGACCTGTAAA		9988619	9988754	5.9601					202
D17Rat76	TGTGTGACCTCCTTGACAGC	ACCTGTTGCCATCAAAGACC		13930239	13930241	6.81	48.3	4.4999	48		220
D17Rat101	TGGAAATTCCCAACGTTTGT	GCTTTAAATTATACAGGATGATTGC		15396413	15396415	8.3	41.5		41.5		225
D17Rat112	ACCAAGATCTTACCCCCACC	AACAGGACCTGAGGGATCAA		20976914	20976916	11.64	138.6		139.9		221
D17Rat70	ACCAACAGCACACATGCAAG	TGGGACCTTCTCCATTGTTC		21237690	21237692	11.64	128.3	11.2699			200
D17Rat59	TCCTCCTAACCTACTGGAAGAGG	ATCTGTCTTCCTCTGGGGGT		27727484	27724645	13.88	188.9	18.9999	189.1		170
D17Arb4	TGAGGTCTCATTTGGAAGTTGG	TTTTGTTAGGGGCAATACAGGG		40686503	40683664	26.9699					198
D17Mgh8	GAGTTGAATTTAGAGACCAAAGGC	TTGCACCATGGTACAACCC	failed	59007686	-	30.3699	441.6	36.6499	441.8
D17Mgh5	ATGGAGTGTGGACTGAAAATTG	CACCATGGTACAACCCCAG		59007689	59104848	30.3699	454.9	36.6499	455.1
D17Mit5	TCCCTTGGTTTATTTTGCCA	CCTCCTCGTGCTGGAAGTAG		82135997	82125183		598.9		598.7	52.4	287
D17Rat99	TTTTTATTTTGTTTGTGTGGGG	GGGCCGCTGTCATACTTTAT		88403092	-	45.1899					221
D17Rat65	TGCCAGTCTTTTCAATGTGG	GGGTAAGGACAAGGTTCCTGA		93940452	-	47.5399	695.3	65.42	694.9		226
D18Rat111	AAGCCAGTTCTGCAGTGTCA	TTTTAATCCCTGCCTTGTGC		3606815	3606822	2.52	894.7		894.4		249
D18Rat30	AATCAGTCTTCCCCAGGGAG	TCAAATTATCCTCTTTTTAAAATGG		-	5682011	2.52	824.4		824.1		136
D18Rat62	CAGAGGCTGAGATGGTGGAT	GTTGATGTGCATGCGCTAAC		6934442	6934493	2.52	796.1	4.99	796	2.2	225
D18Mit1	GCGGTACAGAAAGAAAGAGAGA	AGAGTGTTGGCCATAAAAGACA		12433619	12406975	3.6099	760	6.08	760.7		141
D18Rat132	TGATTCTTCGAAGACAGCACA	CTGTGGGTCTTTGGCAAAA		25582985	25556341	11.4999		14.96			248
D18Rat96	GCAGATCTCTCCTCCACAGC	TGGACATCCTCAATGGACCT		41142406	41105038	16					247
D18Rat53	GCCCTCAGTCACAGAGGAAG	TGGAATCATTTATGCTGGGA		42043528	42005989	17.1699		21.56			223
D18Rat137	TGGAAGTGCATTTCCCTTTT	TCTTCTCTCTTAGCTGGAGCAGA		54051849	53987908			29.33			231
D18Rat57	CATGACACCATGACCTTTCG	TGCATTTCTTGCGTCTTCTG		54674162	54605733	21.6699	409.7	30.38	409	31.4	162
D18Arb6	GTCCAATCTCACCGTCAATACC	CAGAAACACATGTAACTCCAGC		-	-	33.2299		43.03			197
D18Mgh3	TCCTGACACCTGTTTATTATGCA	TGAAAGGTCATTCCTATTCATGG		68986505	69013304	38.7499	233.9	48.5199	224.7		171
D18Rat12	TTACTCACTGCCCCACAACA	TGAGGTCCTGCTACAGTGGC		72773692	72700421	43.2499	183	51.91	182.9		222
D15Mgh10	GAGGGACAGACGTGCACAC	AGATTGAACCCAAGACTTCTGC		74650591	74577320		150.1		156		109
D18Mit9	AACAAAAGGGAATGAATGACC	AGCACTGAGGTGCCAGATTT		80443809	-	49.0499	53	60.7699	53		180
D19Rat28	TGTTCCTGGGACCTGATCTT	TGTGCATGGTACTGTGAGTGTG		5037598	5035159	2.1999					198
D19Rat97	TGCTATGTCTGGGCCTCTCT	TTGCTGCCACTGGTTAGATG		9944209	9939385	4.5199	100.3		92.7		222
D19Rat36	CCAACCATAAAGGTCTTTACTTTT	TGCAGCGGATAAAGACACTG		11230466	11225642	6.8199	115.9				223
D19Rat82	TGTCCTAAAGATTCTCCGCC	TTTTTCAGCAAAGAGGGCAG		12295437	12290643	6.7498					127
D19Rat47	ACTCTGCAATTGGAATTGGG	AATGGCAAGCTCCACAGAAT		12886969	12882145	8.4699	181		181.8	13.1	228
D19Rat13	GTGTCCTGGACTGTCCCTGT	GACTCAAACCCAAGCCTTGT		24730253	24725553			21.7099			227
D19Rat14	TTCAGGGTCAGTCTGAGCAA	CACTGGCATACAGATGCAGG		25697771	25693107	16.9099		21.16			162
D19Rat12	AGCCCATTGCAACAGAGAAA	CATCCCTGACATCCATTCCT		27501933	27497109	20.2599	1011.5	21.16		21.3	178
D19Rat29	TGTGTTAATCCAAGGATGGGA	ACAGGAGGGTCAGAAGCTCA		31228887	31224174	22.4798	344.2		345.1		206
D19Rat46	GCATCTACTTCTGCCCAAACA	GCTAATAGCTGTTTTCAGGTGTGA		36476896	36472017	23.6499	420	29.06	421.3	27.2	143
D19Rat67	TGGTGTCTCCCATATGCACT	ACCTCAGCTACCCACCCAT		45572292	-	35.7099					175
D19Rat58	TCTTATTTCAGCAGGCACCA	TCTCCTTTTTCTTTGACTTGGG	failed	54136970	54132091	43.8598			707.7		126
D19Rat2	GCAGGAAACGTTTTCTCGAG	AAGTGCACACTTTGGCCG		55460092	55455213	43.8598	606.1		607		151
D20Rat45	AGGTCCTGTAGGACAGGGGT	ACCCCAGCAAGGAGAAAACT		5447482	-	0					125
D20Rat46	GGCAAAACACCAATGCCTAT	AAGTACTGAGTGGGCTGCGT		3039985	3040047		46.4		11.6		168
D20Rat41	AGTCCTCTTCTGGCCTCCAT	TGGGACGATGTGTCATATCC		4740835	4740610		73.7		74.2	16.3	195
D20Rat3	CCTAATACTGTGAAGACAGCGTG	ATACCCAAAATGGTTGCCAG		-	-	11.54	165.9	4.6798	166.7		138
D20Rat60	CCCTCCCTCCACCTTCTAAC	CTCCCAAACCTCAGATGAGTG		14612601	14605697			6.8999			158
D20Rat43	AGGAAGTTGAGATCAGGGCA	GATTTGGCTTCTGTCCTCCA		30548829	30535164		337	15.7299	337.7		244
D20Mit4	TAAATTCAGAGTGTTGTTCCTGC	CACACCCAATGAATGCTCTG		32574269	32560484	22.43		15.7299			198
D20Rat34	GTCCCTCCCAACCTCAGTTT	TGAGACATGTCCCAAACCAA		37397573	37383775	21.46	449.3	12.4099			137
D20Rat78	GGTTTCACGGTAACCTGGAG	CAATTAGCGTTGGGTGAGGT		-	-	23.4799	820.6				220
D20Rat54	TTTCACTCTGACTCCAGAAATCA	CTTTCTCATCATTCCTTCCCA	failed	40725980	40802969	28.7099	537.5		531.7		200
D20Rat55	CCTACACACCTGTGCACACA	ACCCAGACTTCTTGCCTCCT		43645163	43622154	34.4	504.8		505.7		207
D20Mgh1	CTCTCCCTTCAGTCCCATTG	TCCTAGAGCCCCTTTTCACA		51150644	51121949		635.5		636.5	67	232
D20Arb10	CCAAGACACTTAGTGCTATG	GCATACCTTGGAAACTGTTC		52243425	52214730	48.2299		34.0098			241
DXRat79	TTCAGGAAAGATCCTGTCTTAAAAA	CCTCCCTGCCTCCTCTTACT		21876267	21822958	0.08					191
DXRat76	AGGCAGAAGCTGGCTATGAA	AACGAAACTAGGCGTGCATT		22568267	22515015						207
DXRat44	TAACTGTGCCCCCAATAAGG	CTGGGTTCTGTCCTGATGCT		23481712	23428396	0.08	50.5		49.3		223
DXRat5	AAAATCTGCAGCACCTGACA	TCGAGGACCACCTTACATGA		25158740	25105273	0.08	93.3	0.08	93.7		178
DXRat75	TGAAGTCTCCATGGATGCTG	ACCAAGGGACATTGCAGAAA		26081245	26027778				87		165
DXRat83	CCCAGTATAAGCATCAGTTTCTG	CCTAATGGTTGCAAATGTATACC		43220646	43167179	6.8999	214.2	7.93	213.5		232
DXMgh7	AACTCCAGTTCCAGGGGACT	TGGAAGCAGAAGCCAGTTTT		50645658	-	33.1599	762	34.6			230
DXRat16	TTCCCTTTCTCTATCACATTCTCA	TTGTTTCTGCGACTGCTGTT		85155228	85081938	18.29					127
DXRat51	GCAATATGACTGCTCTGGCA	CCTTCATTGTTTGGTATTAAAGGTG		105930661	-	20.54		28			235
DXRat71	GCCAGGATAAACTGTGTCCC	TGAAACCCTCGGTTTTTCTG		109587643	109514212		568.7	27.91	568.7		189
DXRat116	ATGGTGATGGTGATGCACAC	ATATGGGAGAAAACCCCCAG		134524509	134451078		696.5	39.13	696.6		212
DXRat104	TGCTCTCAGTGATCCATAGGC	TGCCAAACATATCCATGTTAAAA		143522043	143448612	44.63	753.2		754.3		156
