# Supplementary material for: A set of highly informative rat simple sequence length polymorphism (SSLP) markers and genetically defined rat strains
Source: BMC Genet. 2006 Apr 4;7:19. doi: 10.1186/1471-2156-7-19 (PMC1475628; doi:10.1186/1471-2156-7-19)
Supplement: Additional File 2 — supplementary table 2 Polymorphic rate between all possible pairs of 122 rat strains. [file 1471-2156-7-19-S2.xls]

## Sheet: Sheet1
Supplemental Table 2. Polymorphic rate between all possible pairs of 122 rat strains
	ACI/NJcl	ACI/Nkyo	ACI/NSlc	AI	ALB	AMI	BB/WorTky	BN/fMaiHok	BN/Katholiek/KtsSlc	BN/Seac	BN/SsNHsd	BN/SsNSlc	Buf/NacJcl	DA/Slc	DahlS/JrSeac	DMY	DON	DRH/Seac	ExHC/Seac	F344/Jcl	F344/NSlc	F344/Stm	FH/HamSlc	FXLE12	FXLE13	FXLE14	FXLE15	FXLE16	FXLE17	FXLE18	FXLE19	FXLE20	FXLE21	FXLE22	FXLE23	FXLE24	FXLE25	G3	GAERS	GK/Slc	Groggy	Gunn/Slc-j/j	HR1	HTX/Kyo	HWY/Slc	IS/Kyo	KHR	KYN/Hok	KZ-Leprfa
ACI/NJcl	0	9	8	72	68	82	77	82	83	83	83	83	64	28	68	71	84	72	73	64	64	64	75	62	68	66	68	68	71	71	70	69	69	69	69	72	67	93	71	80	76	75	92	71	68	89	75	85	73
ACI/Nkyo	9	0	6	72	68	83	76	82	82	82	83	82	65	31	68	71	84	72	73	65	65	65	75	63	69	67	69	68	71	72	70	71	70	69	69	72	68	94	72	79	77	77	92	70	68	88	75	85	73
ACI/NSlc	8	6	0	71	67	82	76	82	83	83	83	83	65	31	68	70	84	72	74	65	65	65	74	62	69	67	68	68	71	71	70	69	69	69	68	71	68	93	71	80	77	76	92	71	68	88	75	85	73
AI	72	72	71	0	68	83	62	80	80	80	80	79	66	72	62	59	88	61	54	69	69	68	71	73	72	70	71	68	71	71	70	72	71	71	70	72	73	89	67	78	75	67	89	56	65	87	62	85	62
ALB	68	68	67	68	0	84	72	83	83	82	82	82	65	66	62	64	86	69	66	65	64	64	72	69	67	70	68	69	72	72	69	71	69	68	67	69	66	93	65	80	81	71	91	69	67	89	68	86	71
AMI	82	83	82	83	84	0	80	92	93	93	92	93	84	83	83	78	59	85	81	83	83	83	83	86	84	83	86	84	85	85	83	83	85	85	85	83	84	95	81	64	72	79	94	85	81	78	80	80	83
BB/WorTky	77	76	76	62	72	80	0	78	78	77	80	77	66	78	63	67	83	69	61	74	74	73	68	75	75	77	75	76	75	76	74	76	73	74	74	75	77	91	66	79	78	66	92	62	66	87	57	84	64
BN/fMaiHok	82	82	82	80	83	92	78	0	8	9	12	8	79	81	81	83	91	80	79	82	83	81	80	81	85	83	80	81	83	83	84	85	80	83	82	83	82	82	82	86	85	82	85	81	80	90	78	90	78
BN/Katholiek/KtsSlc	83	82	83	80	83	93	78	8	0	7	9	6	79	81	82	83	92	81	79	83	83	82	80	82	85	84	80	82	83	82	84	86	81	83	82	83	83	82	81	85	85	82	85	81	80	91	78	90	79
BN/Seac	83	82	83	80	82	93	77	9	7	0	10	2	79	81	81	83	92	80	80	83	84	83	80	83	87	85	82	83	85	84	85	87	83	84	83	85	83	82	82	85	85	82	85	81	82	91	78	90	79
BN/SsNHsd	83	83	83	80	82	92	80	12	9	10	0	10	80	81	81	85	92	81	80	83	84	83	80	83	86	85	82	83	84	83	85	86	83	84	83	84	84	82	81	86	85	82	83	81	82	91	78	90	79
BN/SsNSlc	83	82	83	79	82	93	77	8	6	2	10	0	79	81	81	83	92	80	78	83	84	82	80	83	86	85	81	83	84	84	85	86	83	84	83	85	83	82	82	85	85	83	85	81	81	91	78	90	79
Buf/NacJcl	64	65	65	66	65	84	66	79	79	79	80	79	0	64	61	67	86	65	64	62	61	61	71	66	68	69	66	65	68	70	70	69	68	68	68	71	67	93	65	76	64	73	92	68	61	89	69	85	66
DA/Slc	28	31	31	72	66	83	78	81	81	81	81	81	64	0	68	69	83	72	70	65	64	64	75	62	68	66	70	64	71	72	72	69	68	69	67	71	66	94	70	77	75	73	93	72	69	89	74	85	72
DahlS/JrSeac	68	68	68	62	62	83	63	81	82	81	81	81	61	68	0	50	87	63	59	64	63	64	66	65	63	68	63	64	64	69	66	68	62	64	61	66	65	90	67	78	73	72	91	64	58	87	61	85	68
DMY	71	71	70	59	64	78	67	83	83	83	85	83	67	69	50	0	83	67	63	69	69	69	71	70	70	70	71	70	71	71	71	71	70	72	68	73	69	91	69	75	69	69	91	66	65	86	68	84	67
DON	84	84	84	88	86	59	83	91	92	92	92	92	86	83	87	83	0	89	88	84	84	84	87	87	85	87	86	86	87	87	87	89	87	89	87	86	86	92	83	62	67	78	93	89	85	73	85	73	88
DRH/Seac	72	72	72	61	69	85	69	80	81	80	81	80	65	72	63	67	89	0	58	69	69	69	71	71	70	73	68	71	72	72	69	76	69	69	71	72	70	90	68	76	78	70	90	57	67	90	66	87	69
ExHC/Seac	73	73	74	54	66	81	61	79	79	80	80	78	64	70	59	63	88	58	0	65	66	65	69	71	69	69	66	66	68	68	67	68	70	67	69	70	68	92	67	76	74	66	89	52	62	88	65	82	64
F344/Jcl	64	65	65	69	65	83	74	82	83	83	83	83	62	65	64	69	84	69	65	0	10	10	72	34	36	38	36	36	33	41	43	41	43	34	41	49	39	93	67	81	64	73	92	69	64	89	67	85	72
F344/NSlc	64	65	65	69	64	83	74	83	83	84	84	84	61	64	63	69	84	69	66	10	0	10	73	34	36	38	38	38	32	40	42	43	43	34	40	49	39	93	67	81	64	73	92	69	67	89	68	85	73
F344/Stm	64	65	65	68	64	83	73	81	82	83	83	82	61	64	64	69	84	69	65	10	10	0	72	29	32	34	33	34	28	38	38	39	38	30	38	46	35	93	68	80	63	72	92	69	64	89	67	86	72
FH/HamSlc	75	75	74	71	72	83	68	80	80	80	80	80	71	75	66	71	87	71	69	72	73	72	0	69	71	70	68	66	70	69	64	68	69	69	69	71	71	90	75	79	78	78	89	73	69	86	73	85	72
FXLE12	62	63	62	73	69	86	75	81	82	83	83	83	66	62	65	70	87	71	71	34	34	29	69	0	36	37	35	38	28	33	26	37	33	33	39	42	35	91	72	82	73	73	90	71	64	88	69	86	74
FXLE13	68	69	69	72	67	84	75	85	85	87	86	86	68	68	63	70	85	70	69	36	36	32	71	36	0	39	43	36	38	46	40	38	40	38	34	39	37	90	70	83	69	74	91	70	68	91	69	85	72
FXLE14	66	67	67	70	70	83	77	83	84	85	85	85	69	66	68	70	87	73	69	38	38	34	70	37	39	0	41	30	32	43	32	32	38	32	37	39	41	92	70	82	71	76	90	71	66	90	72	87	69
FXLE15	68	69	68	71	68	86	75	80	80	82	82	81	66	70	63	71	86	68	66	36	38	33	68	35	43	41	0	41	33	35	33	36	36	32	37	40	39	91	70	81	70	72	89	66	66	89	68	86	74
FXLE16	68	68	68	68	69	84	76	81	82	83	83	83	65	64	64	70	86	71	66	36	38	34	66	38	36	30	41	0	39	34	43	36	38	40	40	36	34	90	69	80	71	75	90	71	65	87	68	86	71
FXLE17	71	71	71	71	72	85	75	83	83	85	84	84	68	71	64	71	87	72	68	33	32	28	70	28	38	32	33	39	0	34	33	37	34	31	41	38	40	91	71	82	72	74	90	71	68	90	69	87	71
FXLE18	71	72	71	71	72	85	76	83	82	84	83	84	70	72	69	71	87	72	68	41	40	38	69	33	46	43	35	34	34	0	34	35	40	35	42	38	42	89	71	80	72	75	88	70	69	90	72	86	73
FXLE19	70	70	70	70	69	83	74	84	84	85	85	85	70	72	66	71	87	69	67	43	42	38	64	26	40	32	33	43	33	34	0	34	38	32	38	36	37	91	71	83	71	74	91	67	65	90	73	86	74
FXLE20	69	71	69	72	71	83	76	85	86	87	86	86	69	69	68	71	89	76	68	41	43	39	68	37	38	32	36	36	37	35	34	0	45	28	40	42	39	91	71	83	72	78	90	69	69	90	71	85	72
FXLE21	69	70	69	71	69	85	73	80	81	83	83	83	68	68	62	70	87	69	70	43	43	38	69	33	40	38	36	38	34	40	38	45	0	35	37	38	37	90	71	81	75	75	90	70	66	89	67	85	75
FXLE22	69	69	69	71	68	85	74	83	83	84	84	84	68	69	64	72	89	69	67	34	34	30	69	33	38	32	32	40	31	35	32	28	35	0	34	40	37	91	71	83	71	77	89	70	68	90	69	88	72
FXLE23	69	69	68	70	67	85	74	82	82	83	83	83	68	67	61	68	87	71	69	41	40	38	69	39	34	37	37	40	41	42	38	40	37	34	0	39	40	90	72	84	70	76	89	69	68	89	69	88	72
FXLE24	72	72	71	72	69	83	75	83	83	85	84	85	71	71	66	73	86	72	70	49	49	46	71	42	39	39	40	36	38	38	36	42	38	40	39	0	29	90	73	80	73	76	89	70	70	89	71	87	75
FXLE25	67	68	68	73	66	84	77	82	83	83	84	83	67	66	65	69	86	70	68	39	39	35	71	35	37	41	39	34	40	42	37	39	37	37	40	29	0	91	70	82	74	73	90	68	68	90	71	84	75
G3	93	94	93	89	93	95	91	82	82	82	82	82	93	94	90	91	92	90	92	93	93	93	90	91	90	92	91	90	91	89	91	91	90	91	90	90	91	0	93	92	92	92	77	90	92	92	93	90	89
GAERS	71	72	71	67	65	81	66	82	81	82	81	82	65	70	67	69	83	68	67	67	67	68	75	72	70	70	70	69	71	71	71	71	71	71	72	73	70	93	0	77	76	72	94	63	68	87	65	82	74
GK/Slc	80	79	80	78	80	64	79	86	85	85	86	85	76	77	78	75	62	76	76	81	81	80	79	82	83	82	81	80	82	80	83	83	81	83	84	80	82	92	77	0	71	73	95	78	77	79	75	75	78
Groggy	76	77	77	75	81	72	78	85	85	85	85	85	64	75	73	69	67	78	74	64	64	63	78	73	69	71	70	71	72	72	71	72	75	71	70	73	74	92	76	71	0	75	93	76	77	83	74	84	75
Gunn/Slc-j/j	75	77	76	67	71	79	66	82	82	82	82	83	73	73	72	69	78	70	66	73	73	72	78	73	74	76	72	75	74	75	74	78	75	77	76	76	73	92	72	73	75	0	89	71	70	85	66	82	73
HR1	92	92	92	89	91	94	92	85	85	85	83	85	92	93	91	91	93	90	89	92	92	92	89	90	91	90	89	90	90	88	91	90	90	89	89	89	90	77	94	95	93	89	0	89	92	91	90	90	90
HTX/Kyo	71	70	71	56	69	85	62	81	81	81	81	81	68	72	64	66	89	57	52	69	69	69	73	71	70	71	66	71	71	70	67	69	70	70	69	70	68	90	63	78	76	71	89	0	67	90	63	86	66
HWY/Slc	68	68	68	65	67	81	66	80	80	82	82	81	61	69	58	65	85	67	62	64	67	64	69	64	68	66	66	65	68	69	65	69	66	68	68	70	68	92	68	77	77	70	92	67	0	88	62	83	68
IS/Kyo	89	88	88	87	89	78	87	90	91	91	91	91	89	89	87	86	73	90	88	89	89	89	86	88	91	90	89	87	90	90	90	90	89	90	89	89	90	92	87	79	83	85	91	90	88	0	87	80	91
KHR	75	75	75	62	68	80	57	78	78	78	78	78	69	74	61	68	85	66	65	67	68	67	73	69	69	72	68	68	69	72	73	71	67	69	69	71	71	93	65	75	74	66	90	63	62	87	0	83	66
KYN/Hok	85	85	85	85	86	80	84	90	90	90	90	90	85	85	85	84	73	87	82	85	85	86	85	86	85	87	86	86	87	86	86	85	85	88	88	87	84	90	82	75	84	82	90	86	83	80	83	0	83
KZ-Leprfa	73	73	73	62	71	83	64	78	79	79	79	79	66	72	68	67	88	69	64	72	73	72	72	74	72	69	74	71	71	73	74	72	75	72	72	75	75	89	74	78	75	73	90	66	68	91	66	83	0
LE/Stm	74	75	74	74	75	86	77	83	84	85	85	85	75	73	68	75	90	74	72	71	72	73	67	45	43	41	42	41	47	37	37	36	36	45	37	28	41	89	74	83	81	78	87	70	73	90	73	86	74
LEA/Hok	79	80	79	75	76	88	79	85	86	86	86	86	73	77	71	75	89	75	72	73	73	74	69	66	62	64	64	63	66	62	61	58	66	63	62	60	64	84	73	83	81	80	87	73	74	89	76	86	74
LEC/Hok	78	78	77	74	74	87	76	83	84	84	85	84	76	74	70	72	90	73	71	72	73	73	69	62	61	63	62	62	65	62	58	59	61	62	58	58	61	86	73	83	82	76	86	72	75	90	73	87	76
LEJ/Hok	78	78	78	77	76	86	78	86	85	86	86	85	75	76	76	79	85	78	76	76	74	74	69	72	68	70	70	68	71	72	67	70	66	70	66	68	69	89	78	84	77	80	90	77	74	90	79	87	74
LEW/Jms	70	69	69	65	70	84	60	77	77	77	78	77	64	67	56	65	85	66	62	66	65	66	64	70	69	73	67	65	71	70	69	70	68	69	68	69	69	90	65	76	72	70	91	64	67	88	61	86	68
LEW/Seac	73	73	72	64	69	85	54	73	73	72	74	73	64	68	53	68	87	62	59	65	65	64	64	70	69	75	69	67	71	70	71	73	69	71	70	71	69	91	61	70	74	64	93	64	62	90	55	83	65
LEW/SsNSlc	74	74	73	64	67	85	54	72	72	71	73	71	64	69	52	68	86	62	58	64	64	64	65	70	69	74	68	68	71	70	70	72	69	71	70	71	68	91	63	71	72	64	92	65	63	90	54	83	64
LEXF10B	72	73	72	72	74	84	76	84	84	85	85	85	72	72	68	75	88	74	73	50	50	49	68	42	39	43	38	36	39	34	42	41	38	42	38	27	32	90	73	82	78	76	88	69	73	90	71	88	75
LEXF11	69	69	69	71	67	85	74	84	84	86	85	85	70	67	64	70	86	70	68	41	41	38	72	41	35	38	41	44	40	45	41	42	39	39	21	38	39	92	72	83	68	75	91	69	66	90	68	87	69
LEXF1A	68	69	68	71	69	83	73	81	82	83	83	83	64	69	62	69	89	69	68	42	43	41	69	36	44	36	31	38	38	34	41	32	31	38	36	39	43	91	66	81	74	74	90	66	66	89	68	86	73
LEXF1C	68	69	69	71	70	83	73	82	83	84	83	84	65	70	64	71	88	69	68	42	43	40	69	38	47	36	31	38	38	34	42	33	36	37	37	41	47	92	68	82	73	75	90	67	67	90	70	86	71
LEXF2A	72	73	73	71	70	85	73	85	85	87	86	87	71	72	66	75	88	73	71	39	39	38	71	39	39	44	37	39	36	41	40	41	38	41	34	36	40	91	69	81	73	75	91	72	68	90	68	87	73
LEXF2B	73	73	73	73	72	85	76	85	85	87	86	86	68	72	69	75	86	73	71	38	39	35	74	41	37	38	36	37	36	45	41	42	36	40	33	35	38	91	69	82	70	73	90	70	68	90	68	88	74
LEXF2C	73	73	73	70	71	85	74	86	86	87	87	87	69	72	67	73	87	71	70	37	37	35	72	39	39	38	35	40	35	43	38	38	36	38	32	37	40	91	68	82	71	74	90	68	67	91	69	87	72
LEXF4	69	69	69	71	66	85	76	85	85	85	86	85	71	69	66	69	86	70	66	45	45	43	71	42	36	39	34	37	42	36	41	38	41	36	39	38	42	91	70	82	72	75	87	69	69	89	69	84	74
LEXF5	70	71	70	70	69	85	73	84	85	86	85	86	70	69	66	72	86	72	70	43	44	41	69	38	39	37	41	43	38	37	38	37	36	38	33	39	49	92	73	83	72	77	90	72	69	90	69	87	72
LEXF6B	70	69	69	71	65	85	73	82	82	83	82	83	67	69	66	71	84	69	66	30	31	27	67	38	34	43	31	36	40	36	38	45	38	35	35	43	39	91	69	82	70	74	89	68	64	89	69	85	71
LEXF7A	73	73	73	71	72	87	76	84	84	86	86	86	70	73	69	73	87	70	71	45	45	43	75	34	34	36	41	35	33	35	36	45	40	39	35	27	41	90	72	80	72	75	90	70	70	90	69	87	73
LEXF7B	73	74	73	71	71	86	75	85	85	85	87	85	70	74	67	73	87	68	71	45	45	43	75	35	34	37	39	36	33	37	36	46	40	39	36	30	41	90	71	80	71	76	89	70	68	90	70	86	73
LEXF7C	72	73	73	71	71	86	76	84	84	86	86	86	69	74	67	72	86	69	72	46	46	43	74	34	35	37	38	36	33	37	37	48	38	39	35	30	42	90	73	81	71	76	89	71	68	90	69	86	73
LEXF8A	72	73	72	71	72	86	75	82	83	84	84	84	69	69	64	74	86	69	68	39	40	36	70	41	40	41	34	35	38	40	44	39	33	41	31	44	44	92	68	83	70	74	91	69	67	89	67	85	72
LEXF9	69	70	69	75	67	85	77	83	83	85	84	84	70	69	70	71	87	73	68	45	45	43	70	42	37	42	39	48	48	38	44	36	38	38	37	36	38	92	73	81	73	74	89	73	71	89	72	85	75
MD	72	73	73	69	75	72	66	79	80	79	80	80	62	73	62	67	68	71	69	72	71	72	73	72	73	75	74	72	75	74	73	76	75	75	72	74	74	89	72	68	59	68	89	70	69	80	67	82	71
MES	65	65	64	60	65	82	66	81	81	81	82	81	64	64	60	63	86	68	60	35	35	34	71	46	53	49	50	48	46	54	51	50	54	47	52	59	52	91	68	78	64	70	91	61	65	89	60	87	64
MITB	90	90	89	89	89	94	91	93	93	92	93	93	90	90	89	89	92	90	91	88	88	88	89	90	90	89	91	89	90	92	91	90	91	89	90	90	91	90	87	93	91	90	90	90	89	89	89	90	89
MITC	90	90	89	89	89	94	91	93	93	92	93	93	90	91	89	89	92	90	91	89	88	89	89	90	91	89	91	89	91	92	92	90	91	89	90	90	91	90	87	93	91	90	90	90	89	89	89	90	89
MITE	90	91	91	93	91	94	94	93	93	93	92	92	90	92	90	91	92	94	93	94	93	94	91	93	94	92	94	91	93	93	92	91	94	92	92	92	93	90	92	94	91	92	93	95	90	87	92	90	93
M-SHRSP/Ta	82	83	82	83	84	8	80	93	93	93	93	93	84	82	84	78	60	84	80	82	81	82	83	85	83	83	84	83	84	84	83	83	85	84	84	83	83	95	80	64	73	79	93	84	81	78	82	80	83
NAR/Slc	71	71	70	55	69	85	64	78	79	80	80	79	64	70	61	62	89	64	56	71	71	71	71	73	74	73	69	72	72	72	71	72	70	72	69	72	73	89	67	81	75	72	91	58	67	92	67	88	64
NE	71	71	70	66	69	83	61	80	80	80	81	80	67	69	65	69	85	66	65	71	72	71	69	71	72	72	70	71	73	73	73	72	72	73	69	72	71	91	54	78	78	67	92	64	62	86	66	84	70
NER	69	70	69	64	70	82	68	80	80	80	82	81	67	70	59	65	84	71	66	64	65	64	77	66	69	68	68	66	71	71	72	68	69	67	70	71	68	90	69	76	74	74	91	71	43	90	66	83	71
NIG-Ⅲ	62	63	63	73	56	83	72	84	83	84	83	84	65	68	66	71	86	71	71	70	71	71	76	74	73	75	72	71	76	75	74	74	74	72	69	72	71	90	68	80	80	74	91	71	68	90	71	84	73
ODS/ShiJcl	80	81	80	79	80	64	80	88	90	90	89	90	82	80	78	73	55	81	81	77	78	77	80	78	80	81	80	78	80	79	81	81	80	82	81	81	80	93	78	67	69	78	94	80	80	77	80	73	83
OM/NSlc	74	76	75	70	69	83	74	85	86	87	86	86	73	74	66	68	88	72	68	68	70	69	78	68	68	67	73	66	72	73	71	72	66	70	71	72	69	87	67	82	78	70	87	69	70	89	71	87	70
PVG/Seac	70	71	70	67	69	85	69	84	83	84	85	84	66	68	69	71	85	70	68	62	63	62	76	69	68	68	69	68	70	70	68	72	69	69	70	74	68	92	65	79	75	71	92	75	63	87	69	84	71
RCS/kyo	72	73	73	66	68	83	67	82	81	81	82	82	65	66	67	70	87	71	70	65	65	64	73	68	69	66	69	66	70	70	69	70	69	71	69	71	69	92	62	79	75	73	91	71	59	89	63	85	65
RC-Tg	68	69	68	56	65	82	67	78	78	78	79	78	62	67	60	67	83	66	58	43	44	43	75	56	56	57	53	57	51	56	59	57	59	55	56	63	62	90	66	78	65	70	90	64	65	89	63	87	66
RU4	92	93	92	89	92	93	91	83	84	83	85	83	92	92	90	90	90	90	92	93	93	93	88	89	91	90	91	89	92	89	89	91	90	91	89	89	91	70	93	89	94	92	74	92	91	91	94	89	89
SDJ/Hok	76	76	75	74	72	69	76	89	90	89	89	89	78	75	67	67	53	77	75	77	78	77	80	82	78	77	77	78	78	78	78	79	78	80	77	79	78	92	75	72	68	74	91	76	73	82	77	80	77
SHR/Izm	84	84	84	84	82	24	77	92	92	92	91	92	80	83	83	79	57	83	78	81	80	81	84	84	82	83	82	83	83	84	82	83	85	83	83	82	82	94	80	67	72	78	93	82	78	73	81	76	82
SHR/Kyo	84	85	85	84	80	28	80	91	91	92	90	91	80	82	83	79	57	85	80	82	81	82	84	85	81	82	82	82	83	84	82	83	85	83	84	80	83	95	79	67	71	79	93	83	79	75	82	77	83
SHR/Kyushu	84	83	84	83	82	15	79	92	92	92	92	92	82	82	83	79	57	84	80	83	82	82	82	84	82	85	84	84	85	84	83	84	85	85	84	82	84	94	80	64	70	79	94	84	80	75	81	76	81
SHR/NCrlCrlj	84	85	85	86	84	25	82	91	91	92	91	92	83	83	84	81	55	85	82	84	83	83	83	86	82	84	84	82	84	85	83	84	82	84	85	80	83	94	79	66	72	81	94	85	81	75	84	75	84
SHR/Ta	83	83	83	85	82	31	80	93	92	93	92	93	82	80	83	80	56	85	80	82	82	81	81	82	82	82	83	80	82	82	81	80	84	83	83	80	82	95	79	65	71	77	93	82	80	75	82	78	86
SHRB2/Izm	82	82	82	84	82	25	80	92	92	93	91	92	83	81	84	79	55	85	83	83	82	83	83	85	82	83	84	84	85	86	83	84	85	85	85	84	83	94	81	67	73	78	92	84	80	75	84	75	83
SHRCH/Izm	84	84	84	84	81	29	79	91	91	92	91	91	82	81	84	78	56	86	80	83	82	82	84	85	83	84	83	83	84	84	83	84	86	84	85	81	83	95	80	67	71	80	93	83	79	75	82	76	83
SHRCL/Izm	83	84	84	85	81	28	78	90	90	91	90	90	80	81	84	78	57	85	80	82	81	81	83	84	82	83	82	82	83	84	82	83	85	83	84	80	83	95	79	67	71	79	93	83	78	75	82	76	83
SHRSP/Ezo	83	83	83	85	83	11	82	93	93	94	93	93	84	82	84	78	58	85	80	82	82	82	82	85	82	83	84	83	83	84	83	83	85	85	84	83	83	95	80	63	72	77	94	84	81	77	82	77	83
SHRSP/Izm	83	84	84	83	84	13	80	93	93	93	93	93	83	82	84	77	61	85	79	81	80	81	83	84	82	83	83	82	83	83	82	82	84	84	83	82	83	95	80	64	72	78	94	84	80	78	82	79	84
SHRSP/Ngsk	82	83	82	84	84	6	80	92	92	93	92	92	84	82	83	78	59	85	81	83	82	83	83	85	83	83	84	84	85	85	84	83	86	85	85	84	84	94	80	64	72	79	94	84	81	78	81	79	83
SHRSP/Ta	83	83	83	83	84	7	80	92	93	93	93	93	85	82	83	79	59	85	80	83	83	83	83	85	83	84	85	84	85	85	83	83	85	85	85	84	85	94	81	64	73	79	94	84	82	78	81	79	83
SHRSPA1sb/Izm	83	83	83	83	84	10	81	93	94	94	93	94	85	82	84	78	60	85	80	83	82	83	83	85	83	84	85	84	85	85	84	84	87	85	85	84	85	95	80	64	73	79	93	84	82	77	82	79	83
SHRSPA1sb/Ta	83	84	83	83	84	9	81	93	93	93	93	93	85	82	83	78	60	85	80	82	82	83	83	86	83	84	85	84	85	85	84	84	85	85	84	84	84	95	80	65	73	79	94	83	81	78	81	78	83
SHRSPA4/Izm	82	83	82	84	83	10	82	93	93	94	93	93	83	82	83	77	58	85	80	82	81	82	83	85	82	83	84	83	84	84	83	83	85	85	84	83	83	95	80	65	71	78	94	84	81	77	82	78	83
SHRSR/Ta	84	84	84	87	81	30	82	91	91	92	91	92	83	82	84	79	56	86	82	83	82	82	84	85	83	83	83	83	84	85	83	84	86	84	86	80	83	96	81	66	71	78	93	84	80	75	85	76	84
TM/Kyo	74	75	75	70	72	82	72	83	83	84	83	83	66	74	64	68	81	68	65	72	72	72	69	69	71	71	69	69	72	70	69	69	71	68	70	68	72	92	69	76	73	73	89	65	71	87	71	86	69
TO	83	83	83	77	80	76	81	85	85	85	85	84	80	83	81	78	67	81	79	79	78	78	83	80	81	80	80	77	78	81	82	81	79	81	82	81	81	90	79	69	77	77	92	81	79	81	77	73	77
TRMR	79	79	79	82	83	57	80	88	89	88	88	88	79	76	80	70	55	80	77	77	78	77	81	81	82	80	78	79	80	80	80	82	81	81	82	81	81	92	77	58	64	75	94	78	78	76	78	73	78
W/Kyo	83	83	83	74	81	75	76	83	82	83	82	83	79	81	77	78	78	77	72	80	80	80	81	80	79	82	82	78	81	80	82	80	81	81	82	80	82	89	75	66	78	76	91	75	77	83	75	65	75
WAG/RijKyo	70	70	70	61	67	84	60	77	77	78	78	77	62	64	62	65	84	66	58	62	62	61	67	65	67	67	65	63	66	66	68	68	66	67	64	71	64	92	60	73	71	66	91	66	64	87	59	81	61
WBN/KobSlc	71	71	71	69	70	84	71	81	81	82	81	82	69	74	67	68	86	69	66	66	68	67	74	68	72	74	69	70	74	70	69	75	69	72	68	73	69	91	69	77	78	71	92	71	65	87	68	85	69
WKA/Seac	81	82	82	77	80	74	76	86	85	85	85	85	79	83	80	80	70	76	75	78	79	76	79	80	79	83	77	80	80	79	79	82	80	80	81	80	80	89	76	68	75	75	89	77	79	82	73	80	78
WKAH	82	82	82	74	80	76	77	83	82	83	83	83	78	80	76	77	78	76	70	79	78	78	80	80	77	81	80	76	80	80	81	78	80	80	80	79	81	89	74	65	77	75	90	75	77	82	73	64	74
WKAH/HkmSlc	82	83	82	75	80	76	77	83	83	83	83	83	78	81	76	78	76	78	70	79	78	78	80	80	77	80	80	76	80	79	81	78	80	79	80	79	80	90	75	65	77	75	91	76	77	82	75	63	75
WKY/Ezo	76	77	77	75	79	69	75	84	83	83	85	83	75	75	76	76	66	77	74	74	72	74	80	77	76	77	74	73	76	75	79	75	77	77	77	76	75	90	71	66	71	73	92	75	80	82	73	68	75
WKY/Izm	80	81	81	80	84	53	77	86	88	87	87	87	77	78	78	75	53	80	76	78	78	77	82	81	83	80	78	79	79	79	80	81	82	81	82	79	81	92	74	60	62	76	94	77	80	75	75	75	78
WKY/NCrlCrlj	82	83	83	82	85	56	78	87	89	88	88	88	80	78	78	72	56	82	78	79	79	79	80	82	83	81	80	81	82	82	80	81	83	81	82	81	80	94	79	61	64	76	94	80	79	77	78	75	80
WKY/Ta	80	81	81	83	84	57	81	89	90	89	89	89	78	79	79	71	54	82	79	78	78	78	78	80	82	80	79	80	80	81	79	82	83	81	82	80	80	92	79	61	64	77	94	79	81	74	80	76	81
WKYO	80	80	80	83	85	55	81	89	90	89	89	89	79	77	79	71	55	81	78	78	78	78	80	80	82	81	79	80	80	81	79	82	80	80	80	80	80	92	79	59	63	77	94	77	79	74	81	71	81
WNA/Num	76	76	76	74	75	72	70	87	87	87	88	87	72	75	70	71	70	76	73	73	72	72	78	74	74	78	74	76	75	77	76	76	76	76	77	75	74	92	74	69	70	69	95	79	71	81	66	77	73
WTC	80	80	80	83	84	53	82	89	90	89	89	89	80	76	81	69	55	81	79	78	78	78	80	80	82	81	79	79	81	81	80	82	81	81	82	81	81	91	80	58	63	77	94	79	81	75	80	74	80
ZI	73	73	73	61	71	80	67	77	77	76	77	77	64	69	59	59	81	66	66	66	66	66	72	68	68	71	70	68	68	69	71	69	66	66	69	69	70	90	69	75	69	64	93	66	71	85	64	85	68
ZIMY	73	74	74	76	76	71	76	83	83	83	82	82	71	70	68	71	71	75	74	69	69	70	75	71	75	73	69	70	72	72	73	74	75	73	75	75	73	93	72	69	68	72	92	75	71	80	73	79	75
[truncated: 73 more columns]
